# Supplementary material for: Interaction between Obesity and the NFKB1 - 94ins/delATTG Promoter Polymorphism in Relation to Incident Acute Coronary Syndrome: A Follow Up Study in Three Independent Cohorts
Source: PLoS One. 2013 May 9;8(5):e63004. doi: 10.1371/journal.pone.0063004 (PMC3650017; doi:10.1371/journal.pone.0063004)
Supplement: Table S1 — RR* with 95% confidence interval in brackets for the combined effect of obesity and the NFKB1-94ATTG polymophism in relation to acute coronary syndrome. Diet, Cancer and Health, Health Professionals Follow-up Study (HPFS), and Nurses Health Study (NHS). (XLS) [file pone.0063004.s001.xls]

## Sheet: Table S1
Table S1. RR* with 95% confidence interval in brackets for the combined effect of obesity and the NFKB1-94ATTG polymophism in relation to acute coronary syndrome.
Diet, Cancer and Health, Health Professionals Follow-up Study (HPFS), and Nurses Health Study (NHS).
	MEN		Diet, Cancer and Health¹																								HPFS²
			NFKB1																								NFKB1
	Variable		wt/wt								wt/var								var/var								wt/wt								wt/var								var/var
	Body mass index
	< 25 kg/m²					-								-								-								-								-								-
	25 - 29 kg/m²					-					0.12		(	-0.30	;	0.53	)		0.47		(	-0.12	;	1.05	)					-					0.39		(	-0.29	;	1.07	)		0.5		(	-0.44	;	1.43	)
	> 29 kg/m²					-					-0.01		(	-0.57	;	0.54	)		0.39		(	-0.41	;	1.18	)					-					0.75		(	-0.21	;	1.72	)		0.67		(	-0.60	;	1.95	)
	Waist circumference
	< 94 cm					-																								-
	94 - 102 cm					-					0.17		(	-0.22	;	0.55	)		0.49		(	-0.06	;	1.04	)					-					-0.22		(	-1.00	;	0.56	)		-0.09		(	-1.12	;	0.95	)
	> 102 cm					-					0.09		(	-0.40	;	0.58	)		0.59		(	-0.16	;	1.34	)					-					0.51		(	-0.21	;	1.23	)		0.27		(	-0.57	;	1.12	)
	Hip circumference
	> 103.5 cm					-																								-
	98 - 103.5 cm					-					-0.15		(	-0.57	;	0.26	)		-0.09		(	-0.71	;	0.53	)					-					-0.17		(	-1.06	;	0.72	)		-0.56		(	-1.64	;	0.51	)
	< 98 cm					-					-0.05		(	-0.50	;	0.4	)		-0.63		(	-1.31	;	0.05	)					-					-0.44		(	-1.29	;	0.4	)		-0.46		(	-1.53	;	0.6	)
	WOMEN		Diet, Cancer and Health¹																								NHS²
			NFKB1																								NFKB1
	Variable		wt/wt								wt/var								var/var								wt/wt								wt/var								var/var
	Body mass index
	< 24 kg/m²					-								-								-								-								-								-
	24 - 28 kg/m²					-					0.15		(	-0.59	;	0.89	)		0.07		(	-0.87	;	1.01	)					-					0.03		(	-0.64	;	0.7	)		0.34		(	-0.64	;	1.32	)
	> 28 kg/m²					-					0.36		(	-0.52	;	1.24	)		1.27		(	-0.08	;	2.62	)					-					0.44		(	-0.48	;	1.36	)		-0.10		(	-1.30	;	1.1	)
	Waist circumference
	< 80 cm					-																								-
	80 - 91 cm					-					0.07		(	-0.83	;	0.97	)		-0.57		(	-1.72	;	0.58	)					-					-0.04		(	-0.66	;	0.58	)		0.61		(	-0.50	;	1.71	)
	> 91 cm					-					1.53		(	-0.10	;	3.16	)		3.59		(	-0.25	;	7.42	)					-					1		(	-0.24	;	2.23	)		0.27		(	-1.12	;	1.66	)
	Hip circumference
	> 104 cm					-																								-
	98 - 104 cm					-					-0.02		(	-0.89	;	0.85	)		0.03		(	-1.25	;	1.31	)					-					-0.26		(	-1.18	;	0.65	)		0.76		(	-0.56	;	2.07	)
	< 98 cm					-					-0.49		(	-1.76	;	0.77	)		-1.44		(	-3.27	;	0.38	)					-					-0.74		(	-1.74	;	0.26	)		0.17		(	-0.97	;	1.31	)
	Waist circumference and hip circumference mutually adjusted.
	¹) Adjusted for age, smoking status, alcohol consumption, physical activity, and educational level. Women also adjusted for menopausal status.
	²) Adjusted for age, smoking status, alcohol consumption, and physical activity. Women also adjusted for menopausal status and hormone replacement therapy.
	*) RR estimated by Cox proportional hazards regression in DCH and logistic regression in NHS and HPFS.
